# Supplementary material for: The Influence of Polymer Composition on the Hydrolytic and Enzymatic Degradation of Polyesters and Their Block Copolymers with PDMAEMA
Source: Materials (Basel). 2021 Jun 29;14(13):3636. doi: 10.3390/ma14133636 (PMC8269683; doi:10.3390/ma14133636)
Supplement: Supplementary file 1 [file materials-14-03636-s001.zip]

Archive with 1 entries (1 files):
- materials-1238862-supplementary.pdf
